# Supplementary material for: Cross-Platform Toxicogenomics for the Prediction of Non-Genotoxic Hepatocarcinogenesis in Rat
Source: PLoS One. 2014 May 15;9(5):e97640. doi: 10.1371/journal.pone.0097640 (PMC4022579; doi:10.1371/journal.pone.0097640)
Supplement: Table S2 — Signatures for NGC vs. GC discrimination. The tables list the signatures inferred for the discrimination of non-genotoxic and genotoxic carcinogens for each signature type (single-platform features: mRNA, miRNA, and protein expression as well as cross-platform features: molecular interaction (MI) and pathway enrichment (PE) features). (XLS) [file pone.0097640.s012.xls]

## Sheet: mRNA
probe id	gene symbol	entrez id	description	svm	randomForest	caret_avNNet	caret_pcr	caret_bayesglm
1374171_at	Abcc9			x	x	x	x	x
1371033_at				x	x	x	x	x
1387022_at	Aldh1a1	24188	Retinal dehydrogenase 1	x	x	x	x	x
1373146_at	Ssx2ip	308023	Afadin- and alpha-actinin-binding protein	x	x	x	x	x
1387391_at	Cdkn1a	114851	cyclin-dependent kinase inhibitor 1	x	x	x	x	x
1371776_at				x			x
1377015_at				x			x
1387839_at				x	x	x	x	x
1387183_at	Crot	83842	peroxisomal carnitine O-octanoyltransferase	x			x
1390145_at	Dmxl2			x			x
1388674_at	Cdkn1a	114851	cyclin-dependent kinase inhibitor 1	x			x
1368651_at	Pklr	24651	Pyruvate kinase isozymes R/L	x		x	x
1369863_at				x			x
1376702_at	Mlc1	315215	membrane protein MLC1	x			x
1375224_at	Phlda3	363989	Pleckstrin homology-like domain family A member 3	x			x
1371089_at	Gsta5	494499	Glutathione S-transferase alpha-1	x	x	x	x	x
1368308_at	Myc	24577	Myc proto-oncogene protein	x		x	x
1367894_at	Insig1	64194	Insulin-induced gene 1 protein	x	x	x	x	x
1388202_at	RT1-EC2			x	x	x	x	x
1375335_at	Hsp90ab1	301252	Heat shock protein HSP 90-beta	x			x
1388203_x_at				x	x	x	x	x
1369698_at	Abcc3	140668	canalicular multispecific organic anion transporter 2	x			x
1367802_at	Sgk1	29517	Serine/threonine-protein kinase Sgk1	x	x	x	x	x
1371152_a_at	Oas1a	192281	2'-5'-oligoadenylate synthase 1A	x		x	x
1370830_at	Egfr	24329	epidermal growth factor receptor precursor	x		x

## Sheet: miRNA
systematic name	ensembl id	chromosome	start	end	svm	randomForest	caret_avNNet	caret_pcr	caret_bayesglm
rno-let-7f	ENSRNOG00000035464	X	21868509	21868591	x		x
rno-miR-107	ENSRNOG00000035639	1	260347511	260347597	x	x	x	x
rno-miR-125b-5p	ENSRNOG00000035550	8	44272846	44272932	x	x	x	x	x
rno-miR-139-3p	ENSRNOG00000035601	1	172779847	172779914	x	x	x	x
rno-miR-140	ENSRNOG00000035609	19	50471253	50471351	x		x
rno-miR-143	ENSRNOG00000035603	18	56200186	56200290	x	x	x	x
rno-miR-144	ENSRNOG00000035647	10	66340681	66340763	x	x	x	x
rno-miR-15b	ENSRNOG00000035483	2	184967041	184967138	x
rno-miR-194	ENSRNOG00000035588	1	228619887	228619971	x	x	x	x
rno-miR-200b	ENSRNOG00000035508	5	176964166	176964260	x	x	x	x
rno-miR-200c		n/a	n/a	n/a	x	x	x	x
rno-miR-223		n/a	n/a	n/a	x	x	x	x
rno-miR-29b	ENSRNOG00000049256	1	39612388	39612471	x	x	x	x	x
rno-miR-30b-5p		n/a	n/a	n/a	x		x
rno-miR-322	ENSRNOG00000046692	X	152773468	152773562	x	x	x	x	x
rno-miR-335		n/a	n/a	n/a	x		x
rno-miR-34b	ENSRNOG00000035561	8	54088899	54088982	x	x	x	x	x
rno-miR-429	ENSRNOG00000035595	5	176962353	176962437	x		x
rno-miR-451	ENSRNOG00000036258	10	66340853	66340924	x	x	x	x
rno-miR-484	ENSRNOG00000040395	10	27845	27921	x	x	x
rno-miR-497	ENSRNOG00000036260	10	56589141	56589209	x		x
rno-miR-7a	ENSRNOG00000035477	1	141551342	141551436	x	x	x	x
rno-miR-878	ENSRNOG00000041199	X	151278363	151278439	x	x	x	x	x

## Sheet: protein
analyte id	gene symbol	modification	entrez id	uniprot id	description	svm	randomForest	caret_avNNet	caret_pcr	caret_bayesglm
AVEN	Aven		311299		cell death regulator Aven					x
CYP2E1_1	Cyp2e1		25086	P05182	Cytochrome P450 2E1	x	x	x	x	x
CYP2E1_2	Cyp2e1		25086	P05182	Cytochrome P450 2E1	x	x	x	x	x
CYP3A4_2	Cyp3a4					x		x	x	x
DUSP4	Dusp4		60587		dual specificity protein phosphatase 4					x
GAPDH	Gapdh		307738	P04797	Glyceraldehyde-3-phosphate dehydrogenase					x
HIST1H2BB	Hist1h2bb									x
HIST1H3A_P_S10	Hist1h3a	P_S10				x			x	x
HIST1H3A_TM_K27	Hist1h3a	TM_K27								x
NFKBIA	Nfkbia		25493	Q63746	NF-kappa-B inhibitor alpha	x		x	x	x
NFKBIA_P_S32	Nfkbia	P_S32	25493	Q63746	NF-kappa-B inhibitor alpha					x
MKI67	Mki67					x		x	x	x
CDKN1B_P_T187	Cdkn1b	P_T187	83571		cyclin-dependent kinase inhibitor 1B					x
CDKN1B_P_S10	Cdkn1b	P_S10	83571		cyclin-dependent kinase inhibitor 1B					x
CDKN1B	Cdkn1b		83571		cyclin-dependent kinase inhibitor 1B	x				x
PTEN	Pten		50557		phosphatidylinositol-3,4,5-trisphosphate 3-phosphatase and dual-specificity protein phosphatase PTEN					x
RPS6KA1_P_S380	Rps6ka1	P_S380	81771		ribosomal protein S6 kinase alpha-1					x
RPS6_P_S235_S236	Rps6	P_S235_S236			40S ribosomal protein S6	x	x	x	x	x
SOCS3	Socs3		89829		suppressor of cytokine signaling 3	x	x	x	x	x
GLB1	Glb1		316033		beta-galactosidase precursor					x
STAT1	Stat1		25124		signal transducer and activator of transcription 1 isoform alpha					x
STAT3_P_S727	Stat3	P_S727	25125	P52631	Signal transducer and activator of transcription 3	x		x	x	x
STAT5A_P_Y694	Stat5a	P_Y694	24918		signal transducer and activator of transcription 5A	x	x	x	x	x
MAP3K7_P_S412	Map3k7	P_S412	313121	P0C8E4	Mitogen-activated protein kinase kinase kinase 7					x

## Sheet: PE
pathway	database	pathway id	description	svm	randomForest	caret_avNNet	caret_pcr	caret_bayesglm
BIOLOGICAL_OXIDATIONS	REACTOME	REACT_13433	Genes involved in Biological oxidations	x	x	x	x	x
REGULATION_OF_IFNA_SIGNALING	REACTOME	REACT_25216	Genes involved in Regulation of IFNA signaling	x	x	x	x	x
AKT_PHOSPHORYLATES_TARGETS_IN_THE_CYTOSOL	REACTOME	REACT_12564	Genes involved in AKT phosphorylates targets in the cytosol	x	x	x	x	x
P53_PATHWAY	BIOCARTA	128	p53 Signaling Pathway	x	x	x	x	x
ATM_PATHWAY	BIOCARTA	90	ATM Signaling Pathway	x	x	x	x	x
INTERFERON_ALPHA_BETA_SIGNALING	REACTOME	REACT_25162	Genes involved in Interferon alpha/beta signaling	x	x	x	x	x
G2_PATHWAY	BIOCARTA	88	Cell Cycle: G2/M Checkpoint	x	x	x	x	x
CYTOKINE_SIGNALING_IN_IMMUNE_SYSTEM	REACTOME	REACT_75790	Genes involved in Cytokine Signaling in Immune system	x	x	x	x	x
INTERFERON_SIGNALING	REACTOME	REACT_25229	Genes involved in Interferon Signaling	x	x	x	x	x
P53HYPOXIA_PATHWAY	BIOCARTA	453	Hypoxia and p53 in the Cardiovascular system	x	x	x	x	x
P53_DEPENDENT_G1_DNA_DAMAGE_RESPONSE	REACTOME	REACT_1625	Genes involved in p53-Dependent G1 DNA Damage Response	x	x	x	x	x
GLUTATHIONE_METABOLISM	KEGG	hsa00480	Glutathione metabolism	x	x	x	x	x
EPONFKB_PATHWAY	BIOCARTA	398	Erythropoietin mediated neuroprotection through NF-kB	x	x	x	x	x
ANTIVIRAL_MECHANISM_BY_IFN_STIMULATED_GENES	REACTOME	REACT_115676	Genes involved in Antiviral mechanism by IFN-stimulated genes	x	x	x	x	x
CALCINEURIN_PATHWAY	BIOCARTA	220	Effects of calcineurin in Keratinocyte Differentiation	x	x	x	x	x
CELLCYCLE_PATHWAY	BIOCARTA	68	Cyclins and Cell Cycle Regulation	x	x	x	x	x
BLADDER_CANCER	KEGG	hsa05219	Bladder cancer	x	x	x	x	x
ERBB_SIGNALING_PATHWAY	KEGG	hsa04012	ErbB signaling pathway	x	x	x	x	x
CDC6_ASSOCIATION_WITH_THE_ORC_ORIGIN_COMPLEX	REACTOME	REACT_1707	Genes involved in CDC6 association with the ORC:origin complex	x	x	x	x	x
PHASE1_FUNCTIONALIZATION_OF_COMPOUNDS	REACTOME	REACT_13705	Genes involved in Phase 1 - Functionalization of compounds	x	x	x	x	x
IRAK2_MEDIATED_ACTIVATION_OF_TAK1_COMPLEX_UPON_TLR7_8_OR_9_STIMULATION	REACTOME	REACT_25018	Genes involved in IRAK2 mediated activation of TAK1 complex upon TLR7/8 or 9 stimulation	x	x	x	x	x
MITOTIC_G2_G2_M_PHASES	REACTOME	REACT_21391	Genes involved in Mitotic G2-G2/M phases	x	x	x	x	x
ASSOCIATION_OF_LICENSING_FACTORS_WITH_THE_PRE_REPLICATIVE_COMPLEX	REACTOME	REACT_1181	Genes involved in Association of licensing factors with the pre-replicative complex	x	x	x	x	x
AMINO_ACID_SYNTHESIS_AND_INTERCONVERSION_TRANSAMINATION	REACTOME	REACT_238	Genes involved in Amino acid synthesis and interconversion (transamination)	x	x	x	x
GLIOMA	KEGG	hsa05214	Glioma			x	x

## Sheet: MI
platform 1	id 1	platform 2	id 2	gene symbol	description	svm	randomForest	caret_avNNet	caret_pcr	caret_bayesglm
mRNA	1367573_AT	protein	RPS6_P_S235_S236	Rps6	40S ribosomal protein S6	x	x	x	x	x
mRNA	1373093_AT	miRNA	RNO_MIR_200B	Errfi1		x	x	x	x	x
mRNA	1368650_AT	miRNA	RNO_MIR_200B	Klf10	Krueppel-like factor 10	x	x	x	x	x
mRNA	1373093_AT	miRNA	RNO_MIR_429	Errfi1		x	x	x	x
mRNA	1373773_AT	miRNA	RNO_MIR_96	Gpm6a	Neuronal membrane glycoprotein M6-a	x	x	x	x	x
mRNA	1386917_AT	miRNA	RNO_MIR_96	Pc	Pyruvate carboxylase, mitochondrial	x	x	x	x	x
mRNA	1368146_AT	miRNA	RNO_MIR_200B	Dusp1	Dual specificity protein phosphatase 1	x	x	x	x	x
mRNA	1388937_AT	miRNA	RNO_MIR_29B	Rnf19a	E3 ubiquitin-protein ligase RNF19A	x	x	x	x
mRNA	1370171_AT	miRNA	RNO_MIR_200B	Hnrnpu	heterogeneous nuclear ribonucleoprotein U	x	x	x	x	x
mRNA	1370830_AT	protein	EGFR_P_Y1068	Egfr	epidermal growth factor receptor precursor	x	x	x	x	x
mRNA	1370287_A_AT	miRNA	RNO_MIR_96	Tpm1		x	x	x	x
mRNA	1399036_AT	miRNA	RNO_MIR_200B	Usp47	ubiquitin specific peptidase 47	x	x	x	x
mRNA	1368650_AT	miRNA	RNO_MIR_429	Klf10	Krueppel-like factor 10	x	x	x	x
mRNA	1367802_AT	miRNA	RNO_MIR_29B	Sgk1	Serine/threonine-protein kinase Sgk1	x	x	x	x
mRNA	1368543_AT	miRNA	RNO_MIR_96	Nox4	NADPH oxidase 4	x	x	x	x
mRNA	1369152_AT	miRNA	RNO_MIR_96	Ppp3r1	Calcineurin subunit B type 1	x	x	x	x
mRNA	1367869_AT	miRNA	RNO_MIR_200B	Oxr1	Oxidation resistance protein 1	x	x	x	x
mRNA	1372248_AT	miRNA	RNO_MIR_200B	Sesn1	sestrin-1	x	x	x	x
mRNA	1373773_AT	miRNA	RNO_MIR_200C	Gpm6a	Neuronal membrane glycoprotein M6-a	x	x	x	x
miRNA	RNO_MIR_96	protein	MAP2K1_P_S217_S221	Map2k1	Dual specificity mitogen-activated protein kinase kinase 1	x	x	x	x
mRNA	1387109_AT	protein	POR	Por	NADPH--cytochrome P450 reductase	x	x	x	x
mRNA	1368146_AT	miRNA	RNO_MIR_429	Dusp1	Dual specificity protein phosphatase 1		x	x	x
mRNA	1368106_AT	miRNA	RNO_MIR_200B	Plk2	Serine/threonine-protein kinase PLK2		x	x	x
